# Supplementary material for: A cerebellar substrate for cognition evolved multiple times independently in mammals
Source: eLife. 2018 May 29;7:e35696. doi: 10.7554/eLife.35696 (PMC6003771; doi:10.7554/eLife.35696)
Supplement: Figure 3—source data 1. [file elife-35696-fig3-data1.txt]

#NEXUS
Begin taxa;
	Dimensions ntax=4160;
		Taxlabels
			Peroryctes_raffrayana
			Peroryctes_broadbenti
			Echymipera_rufescens
			Echymipera_kalubu
			Rhynchomeles_prattorum
			Echymipera_clara
			Microperoryctes_longicauda
			Microperoryctes_papuensis
			Isoodon_auratus
			Isoodon_obesulus
			Isoodon_macrourus
			Perameles_bougainville
			Perameles_nasuta
			Perameles_gunnii
			Macrotis_lagotis
			Macrotis_leucura
			Chaeropus_ecaudatus
			Notoryctes_caurinus
			Notoryctes_typhlops
			Burramys_parvus
			Cercartetus_lepidus
			Cercartetus_caudatus
			Cercartetus_concinnus
			Cercartetus_nanus
			Strigocuscus_celebensis
			Ailurops_ursinus
			Ailurops_melanotis
			Strigocuscus_pelengensis
			Phalanger_vestitus
			Phalanger_carmelitae
			Phalanger_orientalis
			Phalanger_intercastellanus
			Phalanger_sericeus
			Phalanger_lullulae
			Phalanger_gymnotis
			Phalanger_matanim
			Phalanger_ornatus
			Spilocuscus_maculatus
			Spilocuscus_rufoniger
			Wyulda_squamicaudata
			Trichosurus_vulpecula
			Trichosurus_caninus
			Procoptodon_goliah
			Procoptodon_gilli
			Procoptodon_browneorum
			Simosthenurus_occidentalis
			Metasthenurus_newtonae
			Sthenurus_stirlingi
			Sthenurus_tindalei
			Sthenurus_atlas
			Sthenurus_andersoni
			Lagostrophus_fasciatus
			Troposodon_minor
			Onychogalea_fraenata
			Onychogalea_unguifera
			Macropus_irma
			Macropus_rufogriseus
			Macropus_eugenii
			Macropus_agilis
			Macropus_parryi
			Macropus_parma
			Macropus_dorsalis
			Wallabia_bicolor
			Wallabia_kitcheneri
			Macropus_antilopinus
			Macropus_robustus
			Macropus_rufus
			Macropus_bernardus
			Macropus_giganteus
			Macropus_fuliginosus
			Lagorchestes_hirsutus
			Lagorchestes_conspicillatus
			Setonix_brachyurus
			Thylogale_stigmatica
			Thylogale_lanatus
			Thylogale_brunii
			Thylogale_calabyi
			Thylogale_browni
			Thylogale_thetis
			Thylogale_billardierii
			Dendrolagus_goodfellowi
			Dendrolagus_pulcherrimus
			Dendrolagus_matschiei
			Dendrolagus_spadix
			Dendrolagus_inustus
			Dendrolagus_lumholtzi
			Dendrolagus_bennettianus
			Dendrolagus_notatus
			Dendrolagus_dorianus
			Dendrolagus_stellarum
			Petrogale_xanthopus
			Petrogale_persephone
			Petrogale_coenensis
			Petrogale_rothschildi
			Petrogale_lateralis
			Petrogale_penicillata
			Petrogale_herberti
			Petrogale_inornata
			Petrogale_mareeba
			Petrogale_assimilis
			Petrogale_sharmani
			Petrogale_purpureicollis
			Petrogale_godmani
			Petrogale_burbidgei
			Petrogale_brachyotis
			Petrogale_concinna
			Dorcopsulus_vanheurni
			Dorcopsulus_macleayi
			Dorcopsis_atrata
			Dorcopsis_muelleri
			Potorous_tridactylus
			Potorous_longipes
			Potorous_gilbertii
			Potorous_platyops
			Caloprymnus_campestris
			Bettongia_gaimardi
			Bettongia_tropica
			Bettongia_penicillata
			Bettongia_lesueur
			Aepyprymnus_rufescens
			Hypsiprymnodon_moschatus
			Gymnobelideus_leadbeateri
			Petaurus_abidi
			Petaurus_breviceps
			Petaurus_biacensis
			Petaurus_norfolcensis
			Petaurus_gracilis
			Petaurus_australis
			Dactylopsila_trivirgata
			Dactylopsila_kambuayai
			Dactylonax_palpator
			Hemibelideus_lemuroides
			Petauroides_volans
			Petauroides_ayamaruensis
			Pseudochirulus_forbesi
			Pseudochirulus_larvatus
			Pseudochirulus_mayeri
			Pseudochirulus_caroli
			Pseudochirulus_canescens
			Pseudochirulus_herbertensis
			Pseudochirulus_cinereus
			Pseudocheirus_peregrinus
			Pseudocheirus_occidentalis
			Pseudochirops_archeri
			Petropseudes_dahli
			Pseudochirops_albertisii
			Pseudochirops_coronatus
			Pseudochirops_cupreus
			Pseudochirops_corinnae
			Tarsipes_rostratus
			Acrobates_pygmaeus
			Distoechurus_pennatus
			Phascolomys_medius
			Phascolonus_gigas
			Lasiorhinus_krefftii
			Lasiorhinus_latifrons
			Vombatus_ursinus
			Vombatus_hacketti
			Maokopia_ronaldi
			Zygomaturus_trilobus
			Diprotodon_optatum
			Palorchestes_azeal
			Thylacoleo_carnifex
			Phascolarctos_cinereus
			Thylacinus_cynocephalus
			Planigale_novaeguineae
			Planigale_maculata
			Planigale_gilesi
			Planigale_tenuirostris
			Planigale_ingrami
			Sminthopsis_aitkeni
			Sminthopsis_griseoventer
			Sminthopsis_leucopus
			Sminthopsis_murina
			Sminthopsis_dolichura
			Sminthopsis_archeri
			Sminthopsis_gilberti
			Sminthopsis_butleri
			Sminthopsis_ooldea
			Sminthopsis_hirtipes
			Sminthopsis_psammophila
			Sminthopsis_youngsoni
			Sminthopsis_longicaudata
			Ningaui_yvonneae
			Ningaui_ridei
			Ningaui_timealeyi
			Sminthopsis_crassicaudata
			Sminthopsis_macroura
			Sminthopsis_douglasi
			Sminthopsis_bindi
			Sminthopsis_virginiae
			Sminthopsis_granulipes
			Antechinomys_laniger
			Dasyuroides_byrnei
			Dasykaluta_rosamondae
			Pseudantechinus_ningbing
			Pseudantechinus_macdonnellensis
			Pseudantechinus_mimulus
			Pseudantechinus_roryi
			Pseudantechinus_woolleyae
			Pseudantechinus_bilarni
			Phascolosorex_dorsalis
			Phascolosorex_doriae
			Neophascogale_lorentzii
			Dasyurus_albopunctatus
			Dasyurus_viverrinus
			Dasyurus_spartacus
			Dasyurus_geoffroii
			Dasyurus_maculatus
			Dasyurus_hallucatus
			Sarcophilus_harrisii
			Myoictis_wavicus
			Myoictis_leucura
			Myoictis_wallacei
			Myoictis_melas
			Parantechinus_apicalis
			Dasycercus_cristicauda
			Dasycercus_blythi
			Phascogale_tapoatafa
			Phascogale_pirata
			Phascogale_calura
			Murexia_longicaudata
			Murexia_naso
			Murexia_melanurus
			Murexia_habbema
			Murexia_rothschildi
			Antechinus_swainsonii
			Antechinus_minimus
			Antechinus_flavipes
			Antechinus_leo
			Antechinus_bellus
			Antechinus_stuartii
			Antechinus_adustus
			Antechinus_godmani
			Myrmecobius_fasciatus
			Dromiciops_gliroides
			Lestodelphys_halli
			Thylamys_venustus
			Thylamys_cinderella
			Thylamys_sponsorius
			Thylamys_pallidior
			Thylamys_elegans
			Thylamys_tatei
			Thylamys_macrurus
			Thylamys_pusillus
			Thylamys_karimii
			Thylamys_velutinus
			Gracilinanus_aceramarcae
			Gracilinanus_agilis
			Gracilinanus_microtarsus
			Gracilinanus_emiliae
			Gracilinanus_marica
			Gracilinanus_dryas
			Cryptonanus_unduaviensis
			Cryptonanus_chacoensis
			Marmosops_impavidus
			Marmosops_neblina
			Marmosops_noctivagus
			Marmosops_incanus
			Marmosops_paulensis
			Marmosops_pinheiroi
			Marmosops_parvidens
			Metachirus_nudicaudatus
			Lutreolina_crassicaudata
			Philander_frenatus
			Philander_opossum
			Philander_mcilhennyi
			Philander_andersoni
			Didelphis_virginiana
			Didelphis_imperfecta
			Didelphis_pernigra
			Didelphis_marsupialis
			Didelphis_aurita
			Didelphis_albiventris
			Chironectes_minimus
			Monodelphis_reigi
			Monodelphis_adusta
			Monodelphis_osgoodi
			Monodelphis_theresa
			Monodelphis_scalops
			Monodelphis_brevicaudata
			Monodelphis_domestica
			Monodelphis_glirina
			Monodelphis_iheringi
			Monodelphis_americana
			Monodelphis_sorex
			Monodelphis_dimidiata
			Monodelphis_emiliae
			Monodelphis_kunsi
			Tlacuatzin_canescens
			Micoureus_paraguayanus
			Micoureus_demerarae
			Micoureus_regina
			Micoureus_phaeus
			Micoureus_constantiae
			Marmosa_murina
			Marmosa_quichua
			Marmosa_tyleriana
			Marmosa_lepida
			Marmosa_rubra
			Marmosa_robinsoni
			Marmosa_mexicana
			Marmosa_xerophila
			Hyladelphys_kalinowskii
			Glironia_venusta
			Caluromysiops_irrupta
			Caluromys_derbianus
			Caluromys_lanatus
			Caluromys_philander
			Lestoros_inca
			Rhyncholestes_raphanurus
			Caenolestes_caniventer
			Caenolestes_fuliginosus
			Eupleres_goudotii
			Fossa_fossana
			Cryptoprocta_ferox
			Cryptoprocta_spelea
			Galidia_elegans
			Salanoia_concolor
			Mungotictis_decemlineata
			Galidictis_fasciata
			Galidictis_grandidieri
			Suricata_suricatta
			Crossarchus_obscurus
			Crossarchus_platycephalus
			Crossarchus_alexandri
			Helogale_parvula
			Helogale_hirtula
			Dologale_dybowskii
			Mungos_mungo
			Mungos_gambianus
			Liberiictis_kuhni
			Herpestes_urva
			Herpestes_brachyurus
			Herpestes_fuscus
			Herpestes_javanicus
			Herpestes_edwardsii
			Herpestes_smithii
			Herpestes_vitticollis
			Herpestes_naso
			Atilax_paludinosus
			Ichneumia_albicauda
			Cynictis_penicillata
			Paracynictis_selousi
			Rhynchogale_melleri
			Bdeogale_nigripes
			Bdeogale_jacksoni
			Bdeogale_crassicauda
			Bdeogale_omnivora
			Herpestes_sanguineus
			Herpestes_ochraceus
			Herpestes_ichneumon
			Herpestes_pulverulentus
			Proteles_cristata
			Hyaena_hyaena
			Hyaena_brunnea
			Crocuta_crocuta
			Hemigalus_derbyanus
			Diplogale_hosei
			Chrotogale_owstoni
			Cynogale_bennettii
			Arctogalidia_trivirgata
			Paradoxurus_jerdoni
			Paradoxurus_zeylonensis
			Paradoxurus_hermaphroditus
			Macrogalidia_musschenbroekii
			Paguma_larvata
			Arctictis_binturong
			Viverra_tangalunga
			Viverra_zibetha
			Viverra_megaspila
			Viverra_civettina
			Civettictis_civetta
			Viverricula_indica
			Poiana_richardsonii
			Poiana_leightoni
			Genetta_thierryi
			Genetta_abyssinica
			Genetta_cristata
			Genetta_tigrina
			Genetta_maculata
			Genetta_bourloni
			Genetta_pardina
			Genetta_poensis
			Genetta_angolensis
			Genetta_genetta
			Genetta_servalina
			Genetta_victoriae
			Genetta_johnstoni
			Genetta_piscivora
			Prionodon_pardicolor
			Prionodon_linsang
			Homotherium_latidens
			Homotherium_serum
			Smilodon_fatalis
			Smilodon_populator
			Prionailurus_rubiginosus
			Prionailurus_viverrinus
			Prionailurus_bengalensis
			Prionailurus_planiceps
			Otocolobus_manul
			Felis_chaus
			Felis_margarita
			Felis_silvestris
			Felis_nigripes
			Puma_yagouaroundi
			Puma_concolor
			Acinonyx_jubatus
			Lynx_rufus
			Lynx_pardinus
			Lynx_canadensis
			Lynx_lynx
			Leopardus_wiedii
			Leopardus_amnicola
			Leopardus_pardalis
			Leopardus_colocolo
			Leopardus_jacobita
			Leopardus_guigna
			Leopardus_geoffroyi
			Leopardus_tigrinus
			Pardofelis_marmorata
			Pardofelis_temminckii
			Pardofelis_badia
			Leptailurus_serval
			Caracal_caracal
			Caracal_aurata
			Panthera_uncia
			Panthera_tigris
			Panthera_pardus
			Panthera_spelaea
			Panthera_atrox
			Panthera_leo
			Panthera_onca
			Neofelis_nebulosa
			Neofelis_diardi
			Nandinia_binotata
			Urocyon_cinereoargenteus
			Urocyon_littoralis
			Alopex_lagopus
			Vulpes_macrotis
			Vulpes_velox
			Vulpes_rueppellii
			Vulpes_vulpes
			Vulpes_cana
			Vulpes_corsac
			Vulpes_bengalensis
			Vulpes_zerda
			Vulpes_chama
			Vulpes_pallida
			Nyctereutes_procyonoides
			Otocyon_megalotis
			Pseudalopex_vetulus
			Pseudalopex_sechurae
			Pseudalopex_fulvipes
			Pseudalopex_gymnocercus
			Pseudalopex_griseus
			Pseudalopex_culpaeus
			Cerdocyon_thous
			Atelocynus_microtis
			Chrysocyon_brachyurus
			Dusicyon_australis
			Dusicyon_avus
			Speothos_venaticus
			Canis_adustus
			Canis_mesomelas
			Canis_lupus
			Canis_rufus
			Canis_dirus
			Canis_latrans
			Canis_simensis
			Canis_aureus
			Lycaon_pictus
			Cuon_alpinus
			Eira_barbara
			Martes_pennanti
			Martes_foina
			Martes_zibellina
			Martes_americana
			Martes_martes
			Martes_melampus
			Martes_flavigula
			Martes_gwatkinsii
			Gulo_gulo
			Poecilogale_albinucha
			Ictonyx_striatus
			Ictonyx_libyca
			Vormela_peregusna
			Galictis_cuja
			Galictis_vittata
			Lyncodon_patagonicus
			Aonyx_capensis
			Aonyx_congicus
			Aonyx_cinerea
			Lutrogale_perspicillata
			Lutra_lutra
			Lutra_sumatrana
			Lutra_maculicollis
			Enhydra_lutris
			Lontra_canadensis
			Lontra_longicaudis
			Lontra_felina
			Lontra_provocax
			Pteronura_brasiliensis
			Mustela_frenata
			Mustela_africana
			Mustela_felipei
			Neovison_vison
			Neovison_macrodon
			Mustela_nudipes
			Mustela_strigidorsa
			Mustela_erminea
			Mustela_lutreolina
			Mustela_nigripes
			Mustela_eversmanii
			Mustela_putorius
			Mustela_itatsi
			Mustela_sibirica
			Mustela_altaica
			Mustela_nivalis
			Mustela_subpalmata
			Mustela_kathiah
			Melogale_personata
			Melogale_moschata
			Meles_anakuma
			Meles_leucurus
			Meles_meles
			Arctonyx_collaris
			Mellivora_capensis
			Taxidea_taxus
			Bassariscus_astutus
			Bassariscus_sumichrasti
			Procyon_cancrivorus
			Procyon_lotor
			Procyon_pygmaeus
			Nasua_narica
			Nasuella_olivacea
			Nasua_nasua
			Bassaricyon_alleni
			Bassaricyon_gabbii
			Potos_flavus
			Ailurus_fulgens
			Conepatus_chinga
			Conepatus_leuconotus
			Conepatus_humboldtii
			Conepatus_semistriatus
			Mephitis_mephitis
			Mephitis_macroura
			Spilogale_putorius
			Spilogale_angustifrons
			Spilogale_gracilis
			Mydaus_marchei
			Mydaus_javanensis
			Odobenus_rosmarus
			Otaria_flavescens
			Arctocephalus_gazella
			Neophoca_cinerea
			Phocarctos_hookeri
			Arctocephalus_australis
			Arctocephalus_galapagoensis
			Arctocephalus_forsteri
			Arctocephalus_townsendi
			Arctocephalus_philippii
			Zalophus_californianus
			Zalophus_wollebaeki
			Zalophus_japonicus
			Eumetopias_jubatus
			Arctocephalus_tropicalis
			Arctocephalus_pusillus
			Callorhinus_ursinus
			Monachus_monachus
			Monachus_schauinslandi
			Mirounga_angustirostris
			Mirounga_leonina
			Leptonychotes_weddellii
			Hydrurga_leptonyx
			Lobodon_carcinophaga
			Ommatophoca_rossii
			Histriophoca_fasciata
			Pagophilus_groenlandicus
			Pusa_caspica
			Halichoerus_grypus
			Pusa_sibirica
			Pusa_hispida
			Phoca_vitulina
			Phoca_largha
			Cystophora_cristata
			Erignathus_barbatus
			Ailuropoda_melanoleuca
			Tremarctos_ornatus
			Tremarctos_floridanus
			Arctotherium_tarijense
			Arctotherium_wingei
			Ursus_arctos
			Ursus_maritimus
			Ursus_spelaeus
			Ursus_americanus
			Ursus_thibetanus
			Helarctos_malayanus
			Melursus_ursinus
			Smutsia_temminckii
			Smutsia_gigantea
			Uromanis_tetradactyla
			Phataginus_tricuspis
			Manis_pentadactyla
			Manis_crassicaudata
			Manis_culionensis
			Manis_javanica
			Tapirus_indicus
			Tapirus_copei
			Tapirus_veroensis
			Tapirus_bairdii
			Tapirus_terrestris
			Tapirus_pinchaque
			Elasmotherium_sibiricum
			Rhinoceros_sondaicus
			Rhinoceros_unicornis
			Coelodonta_antiquitatis
			Dicerorhinus_sumatrensis
			Ceratotherium_simum
			Diceros_bicornis
			Equus_africanus
			Equus_zebra
			Equus_grevyi
			Equus_ovodovi
			Equus_kiang
			Equus_hemionus
			Equus_quagga
			Equus_hydruntinus
			Equus_ferus
			Hippidion_devillei
			Hippidion_principale
			Equus_semiplicatus
			Macrauchenia_patachonica
			Xenorhinotherium_bahiense
			Neolicaphrium_recens
			Toxodon_platensis
			Trigonodops_lopesi
			Mixotoxodon_larensis
			Tetracerus_quadricornis
			Boselaphus_tragocamelus
			Pseudoryx_nghetinhensis
			Syncerus_caffer
			Pelorovis_antiquus
			Bubalus_arnee
			Bubalus_depressicornis
			Bubalus_quarlesi
			Bubalus_mindorensis
			Bos_mutus
			Bison_bison
			Bos_javanicus
			Bos_gaurus
			Bos_sauveli
			Bison_bonasus
			Bos_primigenius
			Tragelaphus_derbianus
			Tragelaphus_scriptus
			Tragelaphus_spekii
			Tragelaphus_eurycerus
			Tragelaphus_imberbis
			Tragelaphus_buxtoni
			Tragelaphus_oryx
			Tragelaphus_strepsiceros
			Tragelaphus_angasii
			Nesotragus_moschatus
			Neotragus_batesi
			Neotragus_pygmaeus
			Aepyceros_melampus
			Oreotragus_oreotragus
			Pelea_capreolus
			Kobus_leche
			Kobus_megaceros
			Kobus_kob
			Kobus_vardonii
			Kobus_ellipsiprymnus
			Redunca_redunca
			Redunca_arundinum
			Redunca_fulvorufula
			Connochaetes_gnou
			Connochaetes_taurinus
			Alcelaphus_buselaphus
			Damaliscus_pygargus
			Damaliscus_hypsodon
			Damaliscus_lunatus
			Beatragus_hunteri
			Oryx_dammah
			Oryx_leucoryx
			Oryx_gazella
			Oryx_beisa
			Addax_nasomaculatus
			Hippotragus_niger
			Hippotragus_equinus
			Hippotragus_leucophaeus
			Rupicapra_pyrenaica
			Rupicapra_rupicapra
			Ammotragus_lervia
			Arabitragus_jayakari
			Pseudois_schaeferi
			Pseudois_nayaur
			Hemitragus_jemlahicus
			Hemitragus_cedrensis
			Capra_pyrenaica
			Capra_ibex
			Capra_falconeri
			Capra_aegagrus
			Capra_caucasica
			Capra_cylindricornis
			Capra_nubiana
			Capra_walie
			Capra_sibirica
			Nilgiritragus_hylocrius
			Ovis_orientalis
			Ovis_ammon
			Ovis_canadensis
			Ovis_dalli
			Ovis_nivicola
			Budorcas_taxicolor
			Myotragus_balearicus
			Oreamnos_americanus
			Oreamnos_harringtoni
			Ovibos_moschatus
			Capricornis_crispus
			Capricornis_sumatraensis
			Capricornis_swinhoei
			Naemorhedus_baileyi
			Naemorhedus_griseus
			Naemorhedus_goral
			Naemorhedus_caudatus
			Pantholops_hodgsonii
			Philantomba_monticola
			Philantomba_maxwellii
			Cephalophus_jentinki
			Cephalophus_zebra
			Cephalophus_leucogaster
			Cephalophus_rufilatus
			Cephalophus_nigrifrons
			Cephalophus_natalensis
			Cephalophus_harveyi
			Cephalophus_callipygus
			Cephalophus_weynsi
			Cephalophus_ogilbyi
			Cephalophus_adersi
			Cephalophus_niger
			Cephalophus_dorsalis
			Cephalophus_spadix
			Cephalophus_silvicultor
			Sylvicapra_grimmia
			Raphicerus_campestris
			Raphicerus_sharpei
			Raphicerus_melanotis
			Dorcatragus_megalotis
			Madoqua_guentheri
			Madoqua_kirkii
			Madoqua_saltiana
			Saiga_tatarica
			Antidorcas_marsupialis
			Antidorcas_bondi
			Litocranius_walleri
			Gazella_bennettii
			Gazella_subgutturosa
			Gazella_leptoceros
			Gazella_cuvieri
			Gazella_spekei
			Gazella_saudiya
			Gazella_dorcas
			Gazella_gazella
			Eudorcas_thomsonii
			Eudorcas_albonotata
			Eudorcas_rufifrons
			Eudorcas_rufina
			Nanger_soemmerringii
			Nanger_granti
			Nanger_dama
			Antilope_cervicapra
			Procapra_przewalskii
			Procapra_gutturosa
			Procapra_picticaudata
			Ourebia_ourebi
			Capreolus_capreolus
			Capreolus_miyakoensis
			Capreolus_pygargus
			Hydropotes_inermis
			Mazama_americana
			Mazama_pandora
			Mazama_bororo
			Mazama_nana
			Mazama_rufina
			Odocoileus_hemionus
			Odocoileus_virginianus
			Navahoceros_fricki
			Pudu_puda
			Pudu_mephistophiles
			Mazama_nemorivaga
			Mazama_gouazoubira
			Ozotoceros_bezoarticus
			Hippocamelus_antisensis
			Hippocamelus_bisulcus
			Blastocerus_dichotomus
			Rangifer_tarandus
			Alces_alces
			Alces_americanus
			Alces_scotti
			Muntiacus_feae
			Muntiacus_crinifrons
			Muntiacus_vaginalis
			Muntiacus_muntjak
			Muntiacus_vuquangensis
			Muntiacus_putaoensis
			Muntiacus_reevesi
			Dicroceros_sp
			Elaphodus_cephalophus
			Axis_kuhlii
			Axis_porcinus
			Axis_axis
			Rucervus_schomburgki
			Rucervus_duvaucelii
			Rucervus_eldii
			Dama_dama
			Dama_mesopotamica
			Cervus_elaphus
			Cervus_nippon
			Cervus_astylodon
			Przewalskium_albirostris
			Rusa_timorensis
			Rusa_unicolor
			Rusa_alfredi
			Elaphurus_davidianus
			Candiacervus_cretensis
			Candiacervus_dorothensis
			Praemegaceros_cazioti
			Megaloceros_giganteus
			Sinomegaceros_yabei
			Sinomegaceros_ordosianus
			Megaceroides_algericus
			Moschus_leucogaster
			Moschus_moschiferus
			Moschus_chrysogaster
			Moschus_fuscus
			Moschus_berezovskii
			Moschus_anhuiensis
			Antilocapra_americana
			Capromeryx_minor
			Stockoceros_conklingi
			Tetrameryx_shuleri
			Giraffa_camelopardalis
			Okapia_johnstoni
			Moschiola_indica
			Moschiola_meminna
			Moschiola_kathygre
			Hyemoschus_aquaticus
			Tragulus_javanicus
			Tragulus_kanchil
			Tragulus_napu
			Tragulus_nigricans
			Delphinapterus_leucas
			Monodon_monoceros
			Phocoenoides_dalli
			Phocoena_spinipinnis
			Phocoena_dioptrica
			Phocoena_sinus
			Phocoena_phocoena
			Neophocaena_phocaenoides
			Lagenorhynchus_obliquidens
			Lagenorhynchus_obscurus
			Cephalorhynchus_hectori
			Cephalorhynchus_eutropia
			Cephalorhynchus_commersonii
			Lagenorhynchus_australis
			Lagenorhynchus_cruciger
			Cephalorhynchus_heavisidii
			Lissodelphis_borealis
			Lissodelphis_peronii
			Lagenorhynchus_acutus
			Orcinus_orca
			Sotalia_fluviatilis
			Tursiops_truncatus
			Stenella_frontalis
			Stenella_coeruleoalba
			Stenella_clymene
			Tursiops_aduncus
			Delphinus_capensis
			Delphinus_delphis
			Sousa_chinensis
			Sousa_teuszii
			Stenella_attenuata
			Stenella_longirostris
			Lagenodelphis_hosei
			Globicephala_melas
			Globicephala_macrorhynchus
			Peponocephala_electra
			Feresa_attenuata
			Grampus_griseus
			Pseudorca_crassidens
			Steno_bredanensis
			Orcaella_brevirostris
			Orcaella_heinsohni
			Lagenorhynchus_albirostris
			Lipotes_vexillifer
			Inia_geoffrensis
			Pontoporia_blainvillei
			Berardius_bairdii
			Berardius_arnuxii
			Hyperoodon_planifrons
			Hyperoodon_ampullatus
			Indopacetus_pacificus
			Mesoplodon_bidens
			Mesoplodon_carlhubbsi
			Mesoplodon_layardii
			Mesoplodon_bowdoini
			Mesoplodon_mirus
			Mesoplodon_europaeus
			Mesoplodon_hectori
			Mesoplodon_perrini
			Mesoplodon_densirostris
			Mesoplodon_stejnegeri
			Mesoplodon_grayi
			Mesoplodon_peruvianus
			Mesoplodon_ginkgodens
			Mesoplodon_traversii
			Ziphius_cavirostris
			Tasmacetus_shepherdi
			Platanista_gangetica
			Physeter_macrocephalus
			Kogia_breviceps
			Kogia_sima
			Balaenoptera_musculus
			Balaenoptera_borealis
			Balaenoptera_omurai
			Balaenoptera_edeni
			Balaenoptera_physalus
			Megaptera_novaeangliae
			Balaenoptera_bonaerensis
			Balaenoptera_acutorostrata
			Eschrichtius_robustus
			Caperea_marginata
			Eubalaena_japonica
			Eubalaena_glacialis
			Balaena_mysticetus
			Eubalaena_australis
			Choeropsis_liberiensis
			Hexaprotodon_sivalensis
			Hippopotamus_lemerlei
			Hippopotamus_amphibius
			Babyrousa_babyrussa
			Babyrousa_celebensis
			Potamochoerus_porcus
			Potamochoerus_larvatus
			Phacochoerus_aethiopicus
			Phacochoerus_africanus
			Hylochoerus_meinertzhageni
			Sus_scrofa
			Sus_barbatus
			Sus_verrucosus
			Sus_brachgnathus
			Sus_philippensis
			Sus_cebifrons
			Sus_celebensis
			Porcula_salvania
			Catagonus_wagneri
			Catagonus_stenocephalus
			Tayassu_pecari
			Platygonus_compressus
			Mylohyus_nasutus
			Pecari_tajacu
			Pecari_maximus
			Camelops_hesternus
			Camelus_dromedarius
			Camelus_ferus
			Palaeolama_weddeli
			Palaeolama_major
			Palaeolama_mirifica
			Hemiauchenia_macrocephala
			Hemiauchenia_paradoxa
			Lama_guanicoe
			Vicugna_vicugna
			Amorphochilus_schnablii
			Furipterus_horrens
			Noctilio_leporinus
			Noctilio_albiventris
			Mormoops_blainvillei
			Mormoops_megalophylla
			Mormoops_magna
			Pteronotus_macleayii
			Pteronotus_quadridens
			Pteronotus_davyi
			Pteronotus_gymnonotus
			Pteronotus_parnellii
			Pteronotus_paraguanensis
			Pteronotus_personatus
			Micronycteris_megalotis
			Micronycteris_matses
			Micronycteris_microtis
			Micronycteris_brosseti
			Micronycteris_hirsuta
			Micronycteris_minuta
			Micronycteris_schmidtorum
			Lampronycteris_brachyotis
			Macrotus_californicus
			Macrotus_waterhousii
			Desmodus_rotundus
			Desmodus_draculae
			Diaemus_youngi
			Diphylla_ecaudata
			Anoura_caudifer
			Anoura_geoffroyi
			Choeroniscus_godmani
			Choeroniscus_minor
			Choeronycteris_mexicana
			Musonycteris_harrisoni
			Lichonycteris_obscura
			Hylonycteris_underwoodi
			Monophyllus_redmani
			Monophyllus_plethodon
			Leptonycteris_yerbabuenae
			Leptonycteris_curasoae
			Leptonycteris_nivalis
			Glossophaga_leachii
			Glossophaga_commissarisi
			Glossophaga_soricina
			Glossophaga_longirostris
			Phyllonycteris_poeyi
			Phyllonycteris_major
			Brachyphylla_nana
			Brachyphylla_cavernarum
			Phyllonycteris_aphylla
			Erophylla_bombifrons
			Erophylla_sezekorni
			Lonchorhina_orinocensis
			Lonchorhina_aurita
			Lonchorhina_inusitata
			Lonchophylla_robusta
			Lionycteris_spurrelli
			Platalina_genovensium
			Xeronycteris_vieirai
			Lonchophylla_thomasi
			Uroderma_bilobatum
			Uroderma_magnirostrum
			Platyrrhinus_lineatus
			Platyrrhinus_recifinus
			Platyrrhinus_helleri
			Platyrrhinus_matapalensis
			Platyrrhinus_brachycephalus
			Platyrrhinus_ismaeli
			Platyrrhinus_masu
			Platyrrhinus_infuscus
			Platyrrhinus_nigellus
			Platyrrhinus_aurarius
			Vampyrodes_caraccioli
			Platyrrhinus_dorsalis
			Platyrrhinus_albericoi
			Platyrrhinus_vittatus
			Mesophylla_macconnelli
			Vampyressa_pusilla
			Vampyressa_melissa
			Vampyressa_thyone
			Chiroderma_improvisum
			Chiroderma_villosum
			Chiroderma_trinitatum
			Chiroderma_doriae
			Chiroderma_salvini
			Vampyressa_bidens
			Vampyressa_brocki
			Vampyressa_nymphaea
			Enchisthenes_hartii
			Ectophylla_alba
			Phyllops_falcatus
			Phyllops_silvai
			Stenoderma_rufum
			Ardops_nichollsi
			Ariteus_flavescens
			Pygoderma_bilabiatum
			Ametrida_centurio
			Sphaeronycteris_toxophyllum
			Centurio_senex
			Artibeus_inopinatus
			Artibeus_hirsutus
			Artibeus_fraterculus
			Artibeus_jamaicensis
			Artibeus_lituratus
			Artibeus_amplus
			Artibeus_planirostris
			Artibeus_obscurus
			Artibeus_fimbriatus
			Artibeus_concolor
			Artibeus_phaeotis
			Artibeus_toltecus
			Artibeus_gnomus
			Artibeus_glaucus
			Artibeus_rosenbergii
			Artibeus_anderseni
			Artibeus_cinereus
			Artibeus_aztecus
			Artibeus_incomitatus
			Artibeus_watsoni
			Sturnira_tildae
			Sturnira_lilium
			Sturnira_bogotensis
			Sturnira_ludovici
			Sturnira_oporaphilum
			Sturnira_mordax
			Sturnira_erythromos
			Sturnira_luisi
			Sturnira_aratathomasi
			Sturnira_nana
			Sturnira_bidens
			Rhinophylla_alethina
			Rhinophylla_fischerae
			Rhinophylla_pumilio
			Trinycteris_nicefori
			Glyphonycteris_daviesi
			Glyphonycteris_sylvestris
			Glyphonycteris_behnii
			Carollia_castanea
			Carollia_brevicauda
			Carollia_subrufa
			Carollia_sowelli
			Carollia_perspicillata
			Macrophyllum_macrophyllum
			Trachops_cirrhosus
			Tonatia_saurophila
			Tonatia_bidens
			Phyllostomus_discolor
			Phyllostomus_latifolius
			Phyllostomus_hastatus
			Phyllostomus_elongatus
			Mimon_crenulatum
			Mimon_koepckeae
			Mimon_bennettii
			Mimon_cozumelae
			Phylloderma_stenops
			Lophostoma_evotis
			Lophostoma_silvicolum
			Lophostoma_brasiliense
			Lophostoma_schulzi
			Lophostoma_carrikeri
			Chrotopterus_auritus
			Vampyrum_spectrum
			Thyroptera_tricolor
			Thyroptera_lavali
			Thyroptera_discifera
			Mystacina_tuberculata
			Mystacina_robusta
			Centronycteris_centralis
			Centronycteris_maximiliani
			Saccopteryx_gymnura
			Saccopteryx_canescens
			Saccopteryx_leptura
			Saccopteryx_bilineata
			Rhynchonycteris_naso
			Balantiopteryx_plicata
			Balantiopteryx_infusca
			Balantiopteryx_io
			Peropteryx_leucoptera
			Peropteryx_macrotis
			Peropteryx_kappleri
			Peropteryx_trinitatis
			Cormura_brevirostris
			Cyttarops_alecto
			Diclidurus_albus
			Diclidurus_ingens
			Diclidurus_scutatus
			Diclidurus_isabellus
			Taphozous_longimanus
			Taphozous_melanopogon
			Taphozous_achates
			Taphozous_australis
			Taphozous_georgianus
			Taphozous_troughtoni
			Taphozous_hilli
			Taphozous_theobaldi
			Taphozous_hamiltoni
			Taphozous_nudiventris
			Saccolaimus_saccolaimus
			Saccolaimus_flaviventris
			Saccolaimus_peli
			Emballonura_serii
			Emballonura_beccarii
			Emballonura_monticola
			Emballonura_alecto
			Emballonura_raffrayana
			Emballonura_semicaudata
			Emballonura_atrata
			Emballonura_tiavato
			Mosia_nigrescens
			Nycteris_thebaica
			Nycteris_gambiensis
			Nycteris_macrotis
			Nycteris_madagascariensis
			Nycteris_grandis
			Nycteris_hispida
			Nycteris_aurita
			Nycteris_javanica
			Nycteris_tragata
			Eudiscopus_denticulus
			Cistugo_seabrae
			Cistugo_lesueuri
			Scotophilus_kuhlii
			Scotophilus_collinus
			Scotophilus_heathii
			Scotophilus_celebensis
			Scotophilus_leucogaster
			Scotophilus_nucella
			Scotophilus_dinganii
			Scotophilus_borbonicus
			Scotophilus_viridis
			Scotophilus_nigrita
			Scotophilus_robustus
			Scotophilus_marovaza
			Scotophilus_nux
			Rhogeessa_alleni
			Rhogeessa_gracilis
			Nycticeius_humeralis
			Nycticeius_cubanus
			Idionycteris_phyllotis
			Pipistrellus_subflavus
			Pipistrellus_hesperus
			Pipistrellus_musciculus
			Arielulus_aureocollaris
			Arielulus_circumdatus
			Glauconycteris_egeria
			Glauconycteris_argentata
			Glauconycteris_variegata
			Glauconycteris_machadoi
			Glauconycteris_beatrix
			Glauconycteris_humeralis
			Lasionycteris_noctivagans
			Ia_io
			Scotomanes_ornatus
			Eptesicus_diminutus
			Eptesicus_innoxius
			Eptesicus_brasiliensis
			Eptesicus_furinalis
			Eptesicus_chiriquinus
			Eptesicus_fuscus
			Eptesicus_nasutus
			Histiotus_magellanicus
			Histiotus_montanus
			Histiotus_macrotus
			Histiotus_laephotis
			Eptesicus_nilssonii
			Eptesicus_serotinus
			Eptesicus_bottae
			Eptesicus_gobiensis
			Eptesicus_hottentotus
			Eptesicus_floweri
			Eptesicus_matroka
			Scotoecus_pallidus
			Scotoecus_hirundo
			Scotoecus_albofuscus
			Glischropus_tylopus
			Glischropus_javanus
			Pipistrellus_paterculus
			Pipistrellus_tenuis
			Pipistrellus_adamsi
			Pipistrellus_coromandra
			Pipistrellus_javanicus
			Pipistrellus_abramus
			Pipistrellus_nathusii
			Nyctalus_aviator
			Nyctalus_noctula
			Nyctalus_lasiopterus
			Nyctalus_leisleri
			Nyctalus_azoreum
			Nyctalus_plancyi
			Pharotis_imogene
			Nyctophilus_gouldi
			Nyctophilus_bifax
			Nyctophilus_timoriensis
			Nyctophilus_sherrini
			Pipistrellus_aero
			Pipistrellus_kuhlii
			Pipistrellus_hesperidus
			Pipistrellus_pipistrellus
			Pipistrellus_pygmaeus
			Vespertilio_murinus
			Vespertilio_sinensis
			Laephotis_namibensis
			Laephotis_botswanae
			Laephotis_wintoni
			Philetor_brachypterus
			Pipistrellus_rendalli
			Pipistrellus_flavescens
			Pipistrellus_brunneus
			Pipistrellus_imbricatus
			Pipistrellus_arabicus
			Pipistrellus_helios
			Pipistrellus_nanus
			Pipistrellus_somalicus
			Pipistrellus_zuluensis
			Chalinolobus_gouldii
			Chalinolobus_neocaledonicus
			Chalinolobus_morio
			Chalinolobus_tuberculatus
			Vespadelus_vulturnus
			Vespadelus_regulus
			Pipistrellus_ariel
			Pipistrellus_alaschanicus
			Pipistrellus_savii
			Pipistrellus_cadornae
			Pipistrellus_macrotis
			Pipistrellus_vordermanni
			Nycticeinops_schlieffeni
			Scotorepens_balstoni
			Scotorepens_orion
			Scotorepens_greyii
			Scotorepens_sanborni
			Pipistrellus_eisentrauti
			Pipistrellus_anchietae
			Tylonycteris_robustula
			Tylonycteris_pachypus
			Hesperoptenus_blanfordi
			Hesperoptenus_tickelli
			Otonycteris_hemprichii
			Corynorhinus_rafinesquii
			Corynorhinus_mexicanus
			Corynorhinus_townsendii
			Plecotus_auritus
			Plecotus_macrobullaris
			Plecotus_sardus
			Plecotus_ognevi
			Plecotus_sacrimontis
			Plecotus_teneriffae
			Plecotus_kolombatovici
			Plecotus_austriacus
			Plecotus_christii
			Plecotus_balensis
			Rhogeessa_aeneus
			Rhogeessa_genowaysi
			Rhogeessa_tumida
			Rhogeessa_io
			Rhogeessa_parvula
			Rhogeessa_mira
			Antrozous_pallidus
			Bauerus_dubiaquercus
			Barbastella_barbastellus
			Barbastella_leucomelas
			Lasiurus_intermedius
			Lasiurus_insularis
			Lasiurus_xanthinus
			Lasiurus_ega
			Lasiurus_cinereus
			Lasiurus_atratus
			Lasiurus_blossevillii
			Lasiurus_borealis
			Lasiurus_seminolus
			Euderma_maculatum
			Myotis_atacamensis
			Myotis_dominicensis
			Myotis_martiniquensis
			Myotis_albescens
			Myotis_levis
			Myotis_nigricans
			Myotis_oxyotus
			Myotis_chiloensis
			Myotis_velifer
			Myotis_yumanensis
			Myotis_grisescens
			Myotis_austroriparius
			Myotis_keaysi
			Myotis_ruber
			Myotis_riparius
			Myotis_elegans
			Myotis_simus
			Myotis_brandtii
			Myotis_hajastanicus
			Myotis_auriculus
			Myotis_septentrionalis
			Myotis_ciliolabrum
			Myotis_californicus
			Myotis_leibii
			Myotis_keenii
			Myotis_lucifugus
			Myotis_occultus
			Myotis_thysanodes
			Myotis_evotis
			Myotis_vivesi
			Myotis_fortidens
			Myotis_sodalis
			Myotis_volans
			Myotis_myotis
			Myotis_blythii
			Myotis_punicus
			Myotis_schaubi
			Myotis_pequinius
			Myotis_nattereri
			Myotis_bombinus
			Myotis_chinensis
			Myotis_bocagii
			Myotis_welwitschii
			Myotis_formosus
			Myotis_hermani
			Myotis_scotti
			Myotis_anjouanensis
			Myotis_goudoti
			Myotis_tricolor
			Myotis_emarginatus
			Myotis_ridleyi
			Myotis_macrodactylus
			Myotis_macrotarsus
			Myotis_horsfieldii
			Myotis_hasseltii
			Myotis_macropus
			Myotis_rosseti
			Myotis_capaccinii
			Myotis_davidii
			Myotis_siligorensis
			Myotis_annamiticus
			Myotis_laniger
			Myotis_longipes
			Myotis_adversus
			Myotis_fimbriatus
			Myotis_moluccarum
			Myotis_muricola
			Myotis_ater
			Myotis_annectans
			Myotis_gomantongensis
			Myotis_pruinosus
			Myotis_montivagus
			Myotis_yanbarensis
			Myotis_dasycneme
			Myotis_daubentonii
			Myotis_bechsteinii
			Myotis_frater
			Myotis_bucharensis
			Myotis_sicarius
			Myotis_mystacinus
			Myotis_aurascens
			Myotis_nipalensis
			Myotis_ikonnikovi
			Myotis_altarium
			Myotis_oreias
			Myotis_alcathoe
			Harpiola_isodon
			Harpiola_grisea
			Harpiocephalus_harpia
			Harpiocephalus_mordax
			Murina_puta
			Murina_huttoni
			Murina_hilgendorfi
			Murina_leucogaster
			Murina_aurata
			Murina_cyclotis
			Murina_aenea
			Murina_rozendaali
			Murina_tubinaris
			Murina_florium
			Murina_suilla
			Kerivoula_lenis
			Kerivoula_papillosa
			Kerivoula_hardwickii
			Kerivoula_pellucida
			Phoniscus_jagorii
			Phoniscus_atrox
			Miniopterus_magnater
			Miniopterus_fuliginosus
			Miniopterus_schreibersii
			Miniopterus_tristis
			Miniopterus_robustior
			Miniopterus_fuscus
			Miniopterus_medius
			Miniopterus_fraterculus
			Miniopterus_minor
			Miniopterus_inflatus
			Miniopterus_newtoni
			Miniopterus_petersoni
			Miniopterus_manavi
			Miniopterus_majori
			Miniopterus_gleni
			Miniopterus_griveaudi
			Miniopterus_sororculus
			Miniopterus_natalensis
			Miniopterus_paululus
			Miniopterus_macrocneme
			Miniopterus_pusillus
			Miniopterus_oceanensis
			Tomopeas_ravus
			Sauromys_petrophilus
			Otomops_wroughtoni
			Otomops_formosus
			Otomops_madagascariensis
			Otomops_martiensseni
			Nyctinomops_macrotis
			Nyctinomops_aurispinosus
			Nyctinomops_femorosaccus
			Nyctinomops_laticaudatus
			Molossops_aequatorianus
			Molossops_neglectus
			Molossops_temminckii
			Cynomops_paranus
			Cynomops_abrasus
			Cheiromeles_torquatus
			Cheiromeles_parvidens
			Myopterus_daubentonii
			Myopterus_whitleyi
			Eumops_glaucinus
			Eumops_floridanus
			Eumops_underwoodi
			Eumops_auripendulus
			Eumops_perotis
			Eumops_trumbulli
			Eumops_hansae
			Molossus_sinaloae
			Molossus_currentium
			Molossus_molossus
			Molossus_aztecus
			Promops_centralis
			Promops_nasutus
			Tadarida_fulminans
			Tadarida_teniotis
			Tadarida_insignis
			Tadarida_midas
			Tadarida_pumila
			Tadarida_condylura
			Tadarida_leucostigma
			Tadarida_aegyptiaca
			Tadarida_jobimena
			Tadarida_brasiliensis
			Mormopterus_jugularis
			Mormopterus_doriae
			Mormopterus_kalinowskii
			Mormopterus_minutus
			Mormopterus_planiceps
			Mormopterus_loriae
			Mormopterus_beccarii
			Nyctiellus_lepidus
			Natalus_jamaicensis
			Natalus_major
			Natalus_tumidirostris
			Natalus_stramineus
			Chilonatalus_tumidifrons
			Chilonatalus_micropus
			Myzopoda_aurita
			Myzopoda_schliemanni
			Notopteris_macdonaldi
			Notopteris_neocaledonica
			Nyctimene_vizcaccia
			Nyctimene_robinsoni
			Nyctimene_major
			Nyctimene_cephalotes
			Paranyctimene_raptor
			Paranyctimene_tenax
			Cynopterus_brachyotis
			Cynopterus_sphinx
			Cynopterus_nusatenggara
			Cynopterus_horsfieldii
			Cynopterus_titthaecheilus
			Megaerops_ecaudatus
			Megaerops_kusnotoi
			Megaerops_niphanae
			Megaerops_wetmorei
			Ptenochirus_jagori
			Ptenochirus_minor
			Balionycteris_maculata
			Aethalops_alecto
			Aethalops_aequalis
			Penthetor_lucasi
			Thoopterus_nigrescens
			Chironax_melanocephalus
			Latidens_salimalii
			Alionycteris_paucidentata
			Haplonycteris_fischeri
			Otopteropus_cartilagonodus
			Sphaerias_blanfordi
			Dyacopterus_spadiceus
			Dyacopterus_brooksi
			Aproteles_bulmerae
			Harpyionycteris_celebensis
			Harpyionycteris_whiteheadi
			Dobsonia_moluccensis
			Dobsonia_anderseni
			Dobsonia_inermis
			Dobsonia_praedatrix
			Dobsonia_minor
			Rousettus_bidens
			Rousettus_spinalatus
			Rousettus_amplexicaudatus
			Rousettus_madagascariensis
			Rousettus_obliviosus
			Rousettus_leschenaultii
			Rousettus_aegyptiacus
			Megaloglossus_woermanni
			Myonycteris_torquata
			Myonycteris_brachycephala
			Myonycteris_relicta
			Lissonycteris_angolensis
			Rousettus_lanosus
			Hypsignathus_monstrosus
			Epomophorus_wahlbergi
			Epomophorus_angolensis
			Epomophorus_gambianus
			Epomophorus_crypturus
			Micropteropus_pusillus
			Micropteropus_intermedius
			Nanonycteris_veldkampii
			Epomops_franqueti
			Epomops_buettikoferi
			Eonycteris_robusta
			Eonycteris_major
			Eonycteris_spelaea
			Scotonycteris_zenkeri
			Scotonycteris_ophiodon
			Casinycteris_argynnis
			Syconycteris_australis
			Syconycteris_carolinae
			Macroglossus_minimus
			Macroglossus_sobrinus
			Melonycteris_melanops
			Melonycteris_woodfordi
			Melonycteris_fardoulisi
			Acerodon_celebensis
			Acerodon_humilis
			Pteropus_molossinus
			Pteropus_woodfordi
			Pteropus_tonganus
			Pteropus_pohlei
			Pteropus_mariannus
			Pteropus_pelewensis
			Pteropus_conspicillatus
			Pteropus_ocularis
			Pteropus_alecto
			Pteropus_hypomelanus
			Pteropus_speciosus
			Pteropus_neohibernicus
			Pteropus_temminckii
			Pteropus_anetianus
			Pteropus_rayneri
			Pteropus_fundatus
			Pteropus_cognatus
			Pteropus_samoensis
			Pteropus_ornatus
			Pteropus_vetulus
			Pteropus_vampyrus
			Pteropus_intermedius
			Pteropus_lylei
			Pteropus_giganteus
			Pteropus_aldabrensis
			Pteropus_rufus
			Pteropus_niger
			Pteropus_seychellensis
			Pteropus_rodricensis
			Pteropus_dasymallus
			Pteropus_pumilus
			Pteropus_livingstonii
			Pteropus_melanopogon
			Pteropus_aruensis
			Pteropus_voeltzkowi
			Pteropus_capistratus
			Pteropus_poliocephalus
			Pteropus_scapulatus
			Styloctenium_wallacei
			Styloctenium_mindorensis
			Neopteryx_frosti
			Pteralopex_anceps
			Pteralopex_atrata
			Mirimiri_acrodonta
			Eidolon_helvum
			Eidolon_dupreanum
			Pteropus_leucopterus
			Pteropus_personatus
			Triaenops_rufus
			Triaenops_persicus
			Triaenops_auritus
			Triaenops_furculus
			Cloeotis_percivali
			Rhinonicteris_aurantia
			Hipposideros_obscurus
			Hipposideros_jonesi
			Hipposideros_speoris
			Hipposideros_boeadii
			Hipposideros_dinops
			Hipposideros_pelingensis
			Hipposideros_diadema
			Hipposideros_demissus
			Hipposideros_larvatus
			Hipposideros_grandis
			Hipposideros_armiger
			Hipposideros_turpis
			Hipposideros_scutinares
			Hipposideros_pratti
			Hipposideros_lylei
			Hipposideros_galeritus
			Hipposideros_cervinus
			Hipposideros_coxi
			Hipposideros_doriae
			Hipposideros_halophyllus
			Hipposideros_calcaratus
			Hipposideros_coronatus
			Hipposideros_fulvus
			Hipposideros_ridleyi
			Hipposideros_ater
			Hipposideros_khaokhouayensis
			Hipposideros_rotalis
			Hipposideros_pomona
			Hipposideros_bicolor
			Hipposideros_cineraceus
			Hipposideros_durgadasi
			Hipposideros_dyacorum
			Hipposideros_ruber
			Hipposideros_lamottei
			Hipposideros_abae
			Hipposideros_beatus
			Hipposideros_caffer
			Hipposideros_fuliginosus
			Hipposideros_commersoni
			Hipposideros_gigas
			Hipposideros_camerunensis
			Hipposideros_cyclops
			Hipposideros_corynophyllus
			Hipposideros_stenotis
			Hipposideros_wollastoni
			Hipposideros_muscinus
			Hipposideros_semoni
			Asellia_tridens
			Asellia_patrizii
			Aselliscus_stoliczkanus
			Aselliscus_tricuspidatus
			Coelops_frithii
			Coelops_hirsutus
			Paracoelops_megalotis
			Rhinolophus_hipposideros
			Rhinolophus_pearsonii
			Rhinolophus_sinicus
			Rhinolophus_rouxii
			Rhinolophus_thomasi
			Rhinolophus_acuminatus
			Rhinolophus_malayanus
			Rhinolophus_borneensis
			Rhinolophus_nereis
			Rhinolophus_megaphyllus
			Rhinolophus_pusillus
			Rhinolophus_lepidus
			Rhinolophus_macrotis
			Rhinolophus_siamensis
			Rhinolophus_rex
			Rhinolophus_marshalli
			Rhinolophus_stheno
			Rhinolophus_shameli
			Rhinolophus_subrufus
			Rhinolophus_arcuatus
			Rhinolophus_affinis
			Rhinolophus_formosae
			Rhinolophus_beddomei
			Rhinolophus_alcyone
			Rhinolophus_landeri
			Rhinolophus_guineensis
			Rhinolophus_mehelyi
			Rhinolophus_euryale
			Rhinolophus_blasii
			Rhinolophus_simulator
			Rhinolophus_denti
			Rhinolophus_capensis
			Rhinolophus_swinnyi
			Rhinolophus_fumigatus
			Rhinolophus_eloquens
			Rhinolophus_maclaudi
			Rhinolophus_ruwenzorii
			Rhinolophus_darlingi
			Rhinolophus_hildebrandti
			Rhinolophus_ferrumequinum
			Rhinolophus_clivosus
			Rhinolophus_bocharicus
			Rhinolophus_rufus
			Craseonycteris_thonglongyai
			Cardioderma_cor
			Macroderma_gigas
			Megaderma_lyra
			Megaderma_spasma
			Rhinopoma_hardwickii
			Rhinopoma_macinnesi
			Rhinopoma_muscatellum
			Rhinopoma_microphyllum
			Atelerix_albiventris
			Atelerix_sclateri
			Atelerix_algirus
			Atelerix_frontalis
			Erinaceus_concolor
			Erinaceus_roumanicus
			Erinaceus_europaeus
			Erinaceus_amurensis
			Paraechinus_aethiopicus
			Paraechinus_micropus
			Paraechinus_nudiventris
			Paraechinus_hypomelas
			Hemiechinus_auritus
			Hemiechinus_collaris
			Mesechinus_hughi
			Mesechinus_dauuricus
			Podogymnura_truei
			Podogymnura_aureospinula
			Echinosorex_gymnura
			Neotetracus_sinensis
			Neohylomys_hainanensis
			Hylomys_suillus
			Hylomys_megalotis
			Blarinella_griselda
			Blarinella_quadraticauda
			Blarinella_wardi
			Cryptotis_magna
			Cryptotis_goldmani
			Cryptotis_alticola
			Cryptotis_parva
			Cryptotis_orophila
			Cryptotis_mexicana
			Cryptotis_nelsoni
			Blarina_hylophaga
			Blarina_brevicauda
			Blarina_carolinensis
			Notiosorex_crawfordi
			Notiosorex_cockrumi
			Megasorex_gigas
			Neomys_anomalus
			Neomys_teres
			Neomys_fodiens
			Nectogale_elegans
			Chimarrogale_platycephalus
			Chimarrogale_himalayica
			Chimarrogale_phaeura
			Episoriculus_macrurus
			Episoriculus_leucops
			Episoriculus_caudatus
			Soriculus_nigrescens
			Episoriculus_fumidus
			Chodsigoa_caovansunga
			Chodsigoa_parca
			Chodsigoa_hypsibia
			Chodsigoa_lamula
			Chodsigoa_parva
			Chodsigoa_sodalis
			Anourosorex_squamipes
			Anourosorex_yamashinai
			Sorex_trowbridgii
			Sorex_arizonae
			Sorex_saussurei
			Sorex_mediopua
			Sorex_fumeus
			Sorex_tenellus
			Sorex_ornatus
			Sorex_vagrans
			Sorex_monticolus
			Sorex_neomexicanus
			Sorex_palustris
			Sorex_alaskanus
			Sorex_bendirii
			Sorex_pacificus
			Sorex_bairdi
			Sorex_sonomae
			Sorex_camtschatica
			Sorex_pribilofensis
			Sorex_portenkoi
			Sorex_jacksoni
			Sorex_ugyunak
			Sorex_haydeni
			Sorex_preblei
			Sorex_cinereus
			Sorex_longirostris
			Sorex_hoyi
			Sorex_dispar
			Sorex_rohweri
			Sorex_alpinus
			Sorex_bedfordiae
			Sorex_excelsus
			Sorex_cylindricauda
			Sorex_mirabilis
			Sorex_samniticus
			Sorex_daphaenodon
			Sorex_coronatus
			Sorex_granarius
			Sorex_satunini
			Sorex_araneus
			Sorex_antinorii
			Sorex_arunchi
			Sorex_tundrensis
			Sorex_asper
			Sorex_arcticus
			Sorex_maritimensis
			Sorex_yukonicus
			Sorex_minutissimus
			Sorex_minutus
			Sorex_volnuchini
			Sorex_unguiculatus
			Sorex_isodon
			Sorex_sinalis
			Sorex_caecutiens
			Sorex_cansulus
			Sorex_shinto
			Sorex_gracillimus
			Sorex_raddei
			Sorex_roboratus
			Myosorex_varius
			Myosorex_cafer
			Myosorex_sclateri
			Myosorex_longicaudatus
			Myosorex_blarina
			Myosorex_kihaulei
			Myosorex_geata
			Myosorex_zinki
			Congosorex_phillipsorum
			Congosorex_polli
			Suncus_varilla
			Suncus_lixus
			Suncus_aequatorius
			Suncus_infinitesimus
			Suncus_remyi
			Scutisorex_somereni
			Sylvisorex_granti
			Sylvisorex_camerunensis
			Sylvisorex_ollula
			Sylvisorex_oriundus
			Sylvisorex_konganensis
			Suncus_megalura
			Ruwenzorisorex_suncoides
			Sylvisorex_lunaris
			Sylvisorex_vulcanorum
			Sylvisorex_howelli
			Sylvisorex_johnstoni
			Suncus_etruscus
			Suncus_fellowesgordoni
			Suncus_madagascariensis
			Suncus_malayanus
			Crocidura_zarudnyi
			Crocidura_shantungensis
			Crocidura_suaveolens
			Crocidura_sibirica
			Crocidura_caspica
			Crocidura_aleksandrisi
			Crocidura_attenuata
			Crocidura_trichura
			Crocidura_dsinezumi
			Crocidura_rapax
			Crocidura_lasiura
			Crocidura_tanakae
			Crocidura_horsfieldii
			Crocidura_miya
			Crocidura_hikmiya
			Crocidura_paradoxura
			Crocidura_wuchihensis
			Crocidura_fuliginosa
			Crocidura_tenuis
			Crocidura_indochinensis
			Crocidura_orii
			Crocidura_watasei
			Crocidura_maxi
			Crocidura_monticola
			Crocidura_brunnea
			Crocidura_orientalis
			Crocidura_lepidura
			Crocidura_beccarii
			Crocidura_malayana
			Crocidura_negligens
			Crocidura_nigripes
			Crocidura_foetida
			Crocidura_negrina
			Crocidura_beatus
			Crocidura_grayi
			Crocidura_palawanensis
			Crocidura_mindorus
			Diplomesodon_pulchellum
			Crocidura_rhoditis
			Crocidura_elongata
			Crocidura_levicula
			Crocidura_musseri
			Crocidura_luna
			Crocidura_fumosa
			Crocidura_macmillani
			Crocidura_lucina
			Crocidura_baileyi
			Crocidura_glassi
			Crocidura_thalia
			Crocidura_obscurior
			Crocidura_bottegi
			Crocidura_zimmermanni
			Crocidura_sicula
			Crocidura_canariensis
			Crocidura_tarfayensis
			Crocidura_monax
			Crocidura_littoralis
			Crocidura_leucodon
			Crocidura_ramona
			Crocidura_roosevelti
			Crocidura_dolichura
			Crocidura_mariquensis
			Crocidura_silacea
			Crocidura_hildegardeae
			Crocidura_macowi
			Crocidura_foxi
			Crocidura_longipes
			Crocidura_theresae
			Crocidura_turba
			Crocidura_tarella
			Crocidura_batesi
			Crocidura_denti
			Crocidura_maurisca
			Crocidura_nigeriae
			Crocidura_buettikoferi
			Crocidura_attila
			Crocidura_poensis
			Crocidura_grandiceps
[truncated: 6,331 more rows]
